# Supplementary material for: Characterization of a mobilizable megaplasmid carrying multiple resistance genes from a clinical isolate of Pseudomonas aeruginosa
Source: Front Microbiol. 2023 Nov 27;14:1293443. doi: 10.3389/fmicb.2023.1293443 (PMC10711205; doi:10.3389/fmicb.2023.1293443)
Supplement: Supplementary file 1 [file Table_1.XLSX]

## Sheet: Sheet1
locus_tag	ftype	length_bp	gene	EC_number	COG	product
FJPEIGIJ_00001	CDS	879	repA			Regulatory protein RepA
FJPEIGIJ_00002	CDS	993				hypothetical protein
FJPEIGIJ_00003	CDS	837				hypothetical protein
FJPEIGIJ_00004	CDS	420	neo	2.7.1.95		Aminoglycoside 3'-phosphotransferase
FJPEIGIJ_00005	CDS	615	hin_1		COG1961	DNA-invertase hin
FJPEIGIJ_00006	CDS	1218				hypothetical protein
FJPEIGIJ_00007	CDS	909				hypothetical protein
FJPEIGIJ_00008	CDS	1680				hypothetical protein
FJPEIGIJ_00009	CDS	2319				hypothetical protein
FJPEIGIJ_00010	CDS	258	imm_1			Colicin-E7 immunity protein		大肠杆菌素E7免疫蛋白
FJPEIGIJ_00011	CDS	327				hypothetical protein
FJPEIGIJ_00012	CDS	435				ISL3 family transposase ISStma11
FJPEIGIJ_00013	CDS	351	merT_1			Mercuric transport protein MerT
FJPEIGIJ_00014	CDS	276	merP_1			Mercuric transport protein periplasmic component
FJPEIGIJ_00015	CDS	1686	merA_1	1.16.1.1		Mercuric reductase
FJPEIGIJ_00016	CDS	366				hypothetical protein
FJPEIGIJ_00017	CDS	237				hypothetical protein
FJPEIGIJ_00018	CDS	990				hypothetical protein
FJPEIGIJ_00019	CDS	561	hin_2		COG1961	DNA-invertase hin
FJPEIGIJ_00020	CDS	2967				Tn3 family transposase ISPa38
FJPEIGIJ_00021	CDS	819	pvuIIM	2.1.1.113		Modification methylase PvuII
FJPEIGIJ_00022	CDS	948				hypothetical protein
FJPEIGIJ_00023	CDS	300				hypothetical protein
FJPEIGIJ_00024	CDS	603				hypothetical protein
FJPEIGIJ_00025	CDS	783				hypothetical protein
FJPEIGIJ_00026	CDS	732				hypothetical protein
FJPEIGIJ_00027	CDS	201				hypothetical protein
FJPEIGIJ_00028	CDS	474				hypothetical protein
FJPEIGIJ_00029	CDS	1269				hypothetical protein
FJPEIGIJ_00030	CDS	1581				hypothetical protein
FJPEIGIJ_00031	CDS	360				hypothetical protein
FJPEIGIJ_00032	CDS	426				hypothetical protein
FJPEIGIJ_00033	CDS	384				hypothetical protein
FJPEIGIJ_00034	CDS	1056	xerC_1			Tyrosine recombinase XerC
FJPEIGIJ_00035	CDS	528				hypothetical protein
FJPEIGIJ_00036	CDS	297				hypothetical protein
FJPEIGIJ_00037	CDS	846				hypothetical protein
FJPEIGIJ_00038	CDS	2589				hypothetical protein
FJPEIGIJ_00039	CDS	183				hypothetical protein
FJPEIGIJ_00040	CDS	2922				hypothetical protein
FJPEIGIJ_00041	CDS	462				hypothetical protein
FJPEIGIJ_00042	CDS	930	umuC		COG0389	Protein UmuC
FJPEIGIJ_00043	CDS	1434	oprJ		COG1538	Outer membrane protein OprJ
FJPEIGIJ_00044	CDS	3135	mexB		COG0841	Multidrug resistance protein MexB
FJPEIGIJ_00045	CDS	1164	acrA			Multidrug efflux pump subunit AcrA	多药外排泵亚单位AcrA
FJPEIGIJ_00046	CDS	123				hypothetical protein
FJPEIGIJ_00047	CDS	1029			COG2826	IS30 family transposase ISPa59
FJPEIGIJ_00048	CDS	780	ant1	2.7.7.47		Streptomycin 3''-adenylyltransferase
FJPEIGIJ_00049	CDS	876	bla	3.5.2.6		Beta-lactamase OXA-1
FJPEIGIJ_00050	CDS	519	aacA4_1	2.3.1.82		Aminoglycoside N(6')-acetyltransferase type 1
FJPEIGIJ_00051	CDS	756		3.5.2.6		Metallo-beta-lactamase type 2
FJPEIGIJ_00052	CDS	1014	xerC_2			Tyrosine recombinase XerC
FJPEIGIJ_00053	CDS	615	hin_3		COG1961	DNA-invertase hin
FJPEIGIJ_00054	CDS	2967				Tn3 family transposase TnAs1
FJPEIGIJ_00055	CDS	543				hypothetical protein
FJPEIGIJ_00056	CDS	654				hypothetical protein
FJPEIGIJ_00057	CDS	477				hypothetical protein
FJPEIGIJ_00058	CDS	1206				hypothetical protein
FJPEIGIJ_00059	CDS	399				hypothetical protein
FJPEIGIJ_00060	CDS	102				hypothetical protein
FJPEIGIJ_00061	CDS	864	dinG	3.1.-.-		3'-5' exonuclease DinG
FJPEIGIJ_00062	CDS	492				hypothetical protein
FJPEIGIJ_00063	CDS	303				hypothetical protein
FJPEIGIJ_00064	CDS	300				hypothetical protein
FJPEIGIJ_00065	CDS	897				hypothetical protein
FJPEIGIJ_00066	CDS	534				hypothetical protein
FJPEIGIJ_00067	CDS	1074				hypothetical protein
FJPEIGIJ_00068	CDS	1191				hypothetical protein
FJPEIGIJ_00069	CDS	660				hypothetical protein
FJPEIGIJ_00070	CDS	1077				hypothetical protein
FJPEIGIJ_00071	CDS	579				hypothetical protein
FJPEIGIJ_00072	CDS	423	dksA		COG1734	RNA polymerase-binding transcription factor DksA	RNA聚合酶结合转录因子DksA
FJPEIGIJ_00073	CDS	348				hypothetical protein
FJPEIGIJ_00074	CDS	321				hypothetical protein
FJPEIGIJ_00075	CDS	273	hupB		COG0776	DNA-binding protein HU-beta
FJPEIGIJ_00076	CDS	486				hypothetical protein
FJPEIGIJ_00077	CDS	2217	recD2	3.6.4.12		ATP-dependent RecD-like DNA helicase
FJPEIGIJ_00078	CDS	1812				hypothetical protein
FJPEIGIJ_00079	CDS	342				hypothetical protein
FJPEIGIJ_00080	CDS	351				hypothetical protein
FJPEIGIJ_00081	CDS	396				hypothetical protein
FJPEIGIJ_00082	CDS	378				hypothetical protein
FJPEIGIJ_00083	CDS	627				hypothetical protein
FJPEIGIJ_00084	CDS	795				hypothetical protein
FJPEIGIJ_00085	CDS	1524				hypothetical protein
FJPEIGIJ_00086	CDS	324				hypothetical protein
FJPEIGIJ_00087	CDS	474				hypothetical protein
FJPEIGIJ_00088	CDS	2949				hypothetical protein
FJPEIGIJ_00089	CDS	393				hypothetical protein
FJPEIGIJ_00090	CDS	1290				hypothetical protein
FJPEIGIJ_00091	CDS	660				hypothetical protein
FJPEIGIJ_00092	CDS	705				hypothetical protein
FJPEIGIJ_00093	CDS	804				hypothetical protein
FJPEIGIJ_00094	CDS	894				hypothetical protein
FJPEIGIJ_00095	CDS	1407				hypothetical protein
FJPEIGIJ_00096	CDS	2037				hypothetical protein
FJPEIGIJ_00097	CDS	939				hypothetical protein
FJPEIGIJ_00098	CDS	549				hypothetical protein
FJPEIGIJ_00099	CDS	438				hypothetical protein
FJPEIGIJ_00100	CDS	576				hypothetical protein
FJPEIGIJ_00101	CDS	1053				hypothetical protein
FJPEIGIJ_00102	CDS	1014				hypothetical protein
FJPEIGIJ_00103	CDS	447				hypothetical protein
FJPEIGIJ_00104	CDS	327				hypothetical protein
FJPEIGIJ_00105	CDS	732				hypothetical protein
FJPEIGIJ_00106	CDS	1371	dnaG	2.7.7.-		DNA primase
FJPEIGIJ_00107	CDS	318				hypothetical protein
FJPEIGIJ_00108	CDS	573				hypothetical protein
FJPEIGIJ_00109	CDS	1233				hypothetical protein
FJPEIGIJ_00110	CDS	1530	rssB			Regulator of RpoS
FJPEIGIJ_00111	CDS	1116				hypothetical protein
FJPEIGIJ_00112	CDS	909				hypothetical protein
FJPEIGIJ_00113	CDS	513				hypothetical protein
FJPEIGIJ_00114	CDS	897				hypothetical protein
FJPEIGIJ_00115	CDS	303				hypothetical protein
FJPEIGIJ_00116	CDS	438				hypothetical protein
FJPEIGIJ_00117	CDS	456				hypothetical protein
FJPEIGIJ_00118	CDS	363				hypothetical protein
FJPEIGIJ_00119	CDS	375				hypothetical protein
FJPEIGIJ_00120	CDS	645				hypothetical protein
FJPEIGIJ_00121	CDS	393				hypothetical protein
FJPEIGIJ_00122	CDS	1026				hypothetical protein
FJPEIGIJ_00123	CDS	450				hypothetical protein
FJPEIGIJ_00124	CDS	465				hypothetical protein
FJPEIGIJ_00125	CDS	360				hypothetical protein
FJPEIGIJ_00126	CDS	252				hypothetical protein
FJPEIGIJ_00127	CDS	408				hypothetical protein
FJPEIGIJ_00128	CDS	570	orn	3.1.-.-	COG1949	Oligoribonuclease
FJPEIGIJ_00129	CDS	495				hypothetical protein
FJPEIGIJ_00130	CDS	504				hypothetical protein
FJPEIGIJ_00131	CDS	216				hypothetical protein
FJPEIGIJ_00132	CDS	423				hypothetical protein
FJPEIGIJ_00133	CDS	438				hypothetical protein
FJPEIGIJ_00134	CDS	492				hypothetical protein
FJPEIGIJ_00135	CDS	996				hypothetical protein
FJPEIGIJ_00136	CDS	258				hypothetical protein
FJPEIGIJ_00137	CDS	186				hypothetical protein
FJPEIGIJ_00138	CDS	357				hypothetical protein
FJPEIGIJ_00139	CDS	288				hypothetical protein
FJPEIGIJ_00140	CDS	477				hypothetical protein
FJPEIGIJ_00141	CDS	267				hypothetical protein
FJPEIGIJ_00142	CDS	378				hypothetical protein
FJPEIGIJ_00143	CDS	840				hypothetical protein
FJPEIGIJ_00144	CDS	657				hypothetical protein
FJPEIGIJ_00145	CDS	369				hypothetical protein
FJPEIGIJ_00146	CDS	432				hypothetical protein
FJPEIGIJ_00147	CDS	651				hypothetical protein
FJPEIGIJ_00148	CDS	732				hypothetical protein
FJPEIGIJ_00149	CDS	711				hypothetical protein
FJPEIGIJ_00150	CDS	516				hypothetical protein
FJPEIGIJ_00151	CDS	258				hypothetical protein
FJPEIGIJ_00152	CDS	2247				hypothetical protein
FJPEIGIJ_00153	CDS	216				hypothetical protein
FJPEIGIJ_00154	CDS	585				hypothetical protein
FJPEIGIJ_00155	CDS	273				hypothetical protein
FJPEIGIJ_00156	CDS	135				hypothetical protein
FJPEIGIJ_00157	CDS	225				hypothetical protein
FJPEIGIJ_00158	CDS	378				hypothetical protein
FJPEIGIJ_00159	CDS	264				hypothetical protein
FJPEIGIJ_00160	CDS	291				hypothetical protein
FJPEIGIJ_00161	CDS	186				hypothetical protein
FJPEIGIJ_00162	CDS	297				hypothetical protein
FJPEIGIJ_00163	CDS	423				hypothetical protein
FJPEIGIJ_00164	CDS	378				hypothetical protein
FJPEIGIJ_00165	CDS	393				hypothetical protein
FJPEIGIJ_00166	CDS	180				hypothetical protein
FJPEIGIJ_00167	CDS	147				hypothetical protein
FJPEIGIJ_00168	CDS	177				hypothetical protein
FJPEIGIJ_00169	CDS	885				hypothetical protein
FJPEIGIJ_00170	CDS	702				hypothetical protein
FJPEIGIJ_00171	CDS	339				hypothetical protein
FJPEIGIJ_00172	CDS	492				hypothetical protein
FJPEIGIJ_00173	CDS	129				hypothetical protein
FJPEIGIJ_00174	CDS	495				hypothetical protein
FJPEIGIJ_00175	CDS	369				hypothetical protein
FJPEIGIJ_00176	CDS	162				hypothetical protein
FJPEIGIJ_00177	CDS	342				hypothetical protein
FJPEIGIJ_00178	CDS	222				hypothetical protein
FJPEIGIJ_00179	CDS	249				hypothetical protein
FJPEIGIJ_00180	CDS	948				hypothetical protein
FJPEIGIJ_00181	CDS	549				hypothetical protein
FJPEIGIJ_00182	CDS	1506				hypothetical protein
FJPEIGIJ_00183	CDS	630				hypothetical protein
FJPEIGIJ_00184	CDS	438				hypothetical protein
FJPEIGIJ_00185	CDS	1038				hypothetical protein
FJPEIGIJ_00186	CDS	417				hypothetical protein
FJPEIGIJ_00187	CDS	324				hypothetical protein
FJPEIGIJ_00188	CDS	213				hypothetical protein
FJPEIGIJ_00189	CDS	621				hypothetical protein
FJPEIGIJ_00190	CDS	336				hypothetical protein
FJPEIGIJ_00191	CDS	261				hypothetical protein
FJPEIGIJ_00192	CDS	378				hypothetical protein
FJPEIGIJ_00193	CDS	552				hypothetical protein
FJPEIGIJ_00194	CDS	660				hypothetical protein
FJPEIGIJ_00195	CDS	492				hypothetical protein
FJPEIGIJ_00196	CDS	234				hypothetical protein
FJPEIGIJ_00197	CDS	426				hypothetical protein
FJPEIGIJ_00198	CDS	1815				hypothetical protein
FJPEIGIJ_00199	CDS	390				hypothetical protein
FJPEIGIJ_00200	CDS	333				hypothetical protein
FJPEIGIJ_00201	CDS	450				hypothetical protein
FJPEIGIJ_00202	CDS	336				hypothetical protein
FJPEIGIJ_00203	CDS	657				hypothetical protein
FJPEIGIJ_00204	CDS	330				hypothetical protein
FJPEIGIJ_00205	CDS	228				hypothetical protein
FJPEIGIJ_00206	CDS	543				hypothetical protein
FJPEIGIJ_00207	CDS	684				hypothetical protein
FJPEIGIJ_00208	CDS	1890	ftsH	3.4.24.-	COG0465	ATP-dependent zinc metalloprotease FtsH
FJPEIGIJ_00209	CDS	282				hypothetical protein
FJPEIGIJ_00210	CDS	849				hypothetical protein
FJPEIGIJ_00211	CDS	876				hypothetical protein
FJPEIGIJ_00212	CDS	261				hypothetical protein
FJPEIGIJ_00213	CDS	633				hypothetical protein
FJPEIGIJ_00214	CDS	543				hypothetical protein
FJPEIGIJ_00215	CDS	303				hypothetical protein
FJPEIGIJ_00216	CDS	450				hypothetical protein
FJPEIGIJ_00217	CDS	732				hypothetical protein
FJPEIGIJ_00218	CDS	1017	yejK		COG3081	Nucleoid-associated protein YejK
FJPEIGIJ_00219	CDS	429				hypothetical protein
FJPEIGIJ_00220	CDS	180				hypothetical protein
FJPEIGIJ_00221	CDS	441				hypothetical protein
FJPEIGIJ_00222	CDS	714				hypothetical protein
FJPEIGIJ_00223	CDS	969				hypothetical protein
FJPEIGIJ_00224	CDS	1359				hypothetical protein
FJPEIGIJ_00225	CDS	642				hypothetical protein
FJPEIGIJ_00226	CDS	192				hypothetical protein
FJPEIGIJ_00227	CDS	351				hypothetical protein
FJPEIGIJ_00228	CDS	204				hypothetical protein
FJPEIGIJ_00229	CDS	234				hypothetical protein
FJPEIGIJ_00230	CDS	597				hypothetical protein
FJPEIGIJ_00231	CDS	240				hypothetical protein
FJPEIGIJ_00232	CDS	291				hypothetical protein
FJPEIGIJ_00233	CDS	402				hypothetical protein
FJPEIGIJ_00234	CDS	750				hypothetical protein
FJPEIGIJ_00235	CDS	156				hypothetical protein
FJPEIGIJ_00236	CDS	612				hypothetical protein
FJPEIGIJ_00237	CDS	1176				hypothetical protein
FJPEIGIJ_00238	CDS	216				hypothetical protein
FJPEIGIJ_00239	CDS	1113				hypothetical protein
FJPEIGIJ_00240	CDS	597	sspA		COG0625	Stringent starvation protein A
FJPEIGIJ_00241	CDS	630				hypothetical protein
FJPEIGIJ_00242	CDS	282				hypothetical protein
FJPEIGIJ_00243	CDS	489				hypothetical protein
FJPEIGIJ_00244	CDS	666				hypothetical protein
FJPEIGIJ_00245	CDS	198				hypothetical protein
FJPEIGIJ_00246	CDS	288				hypothetical protein
FJPEIGIJ_00247	CDS	300				hypothetical protein
FJPEIGIJ_00248	CDS	387				hypothetical protein
FJPEIGIJ_00249	CDS	309				hypothetical protein
FJPEIGIJ_00250	CDS	852				hypothetical protein
FJPEIGIJ_00251	CDS	510				hypothetical protein
FJPEIGIJ_00252	CDS	282				hypothetical protein
FJPEIGIJ_00253	CDS	663	yiaD		COG2885	putative lipoprotein YiaD
FJPEIGIJ_00254	CDS	702				hypothetical protein
FJPEIGIJ_00255	CDS	567				hypothetical protein
FJPEIGIJ_00256	CDS	528				hypothetical protein
FJPEIGIJ_00257	CDS	264				hypothetical protein
FJPEIGIJ_00258	CDS	456				hypothetical protein
FJPEIGIJ_00259	CDS	216				hypothetical protein
FJPEIGIJ_00260	CDS	342				hypothetical protein
FJPEIGIJ_00261	CDS	561				hypothetical protein
FJPEIGIJ_00262	CDS	171				hypothetical protein
FJPEIGIJ_00263	CDS	642				hypothetical protein
FJPEIGIJ_00264	CDS	333				hypothetical protein
FJPEIGIJ_00265	CDS	1056				hypothetical protein
FJPEIGIJ_00266	CDS	237				hypothetical protein
FJPEIGIJ_00267	CDS	528				hypothetical protein
FJPEIGIJ_00268	CDS	426				hypothetical protein
FJPEIGIJ_00269	CDS	135				hypothetical protein
FJPEIGIJ_00270	CDS	1119				hypothetical protein
FJPEIGIJ_00271	CDS	570				hypothetical protein
FJPEIGIJ_00272	CDS	333				hypothetical protein
FJPEIGIJ_00273	CDS	327				hypothetical protein
FJPEIGIJ_00274	CDS	396	walR_1		COG0745	Transcriptional regulatory protein WalR
FJPEIGIJ_00275	CDS	456				hypothetical protein
FJPEIGIJ_00276	CDS	243				hypothetical protein
FJPEIGIJ_00277	CDS	381				hypothetical protein
FJPEIGIJ_00278	CDS	402				hypothetical protein
FJPEIGIJ_00279	CDS	276				hypothetical protein
FJPEIGIJ_00280	CDS	717				hypothetical protein
FJPEIGIJ_00281	CDS	456				hypothetical protein
FJPEIGIJ_00282	CDS	411				hypothetical protein
FJPEIGIJ_00283	CDS	204				hypothetical protein
FJPEIGIJ_00284	CDS	687				hypothetical protein
FJPEIGIJ_00285	CDS	228				hypothetical protein
FJPEIGIJ_00286	CDS	921	rdgC		COG2974	Recombination-associated protein RdgC
FJPEIGIJ_00287	CDS	246				hypothetical protein
FJPEIGIJ_00288	CDS	705				hypothetical protein
FJPEIGIJ_00289	CDS	447				hypothetical protein
FJPEIGIJ_00290	CDS	336				hypothetical protein
FJPEIGIJ_00291	CDS	177	csrA1			Translational regulator CsrA1
FJPEIGIJ_00292	CDS	435				hypothetical protein
FJPEIGIJ_00293	CDS	360				hypothetical protein
FJPEIGIJ_00294	CDS	1188				hypothetical protein
FJPEIGIJ_00295	CDS	696				hypothetical protein
FJPEIGIJ_00296	CDS	222				hypothetical protein
FJPEIGIJ_00297	CDS	399				hypothetical protein
FJPEIGIJ_00298	CDS	279				hypothetical protein
FJPEIGIJ_00299	CDS	636				hypothetical protein
FJPEIGIJ_00300	CDS	363				hypothetical protein
FJPEIGIJ_00301	CDS	465				hypothetical protein
FJPEIGIJ_00302	CDS	777				hypothetical protein
FJPEIGIJ_00303	CDS	1830	noc_1			Nucleoid occlusion protein
FJPEIGIJ_00304	CDS	495				hypothetical protein
FJPEIGIJ_00305	CDS	213				hypothetical protein
FJPEIGIJ_00306	CDS	1377				hypothetical protein
FJPEIGIJ_00307	CDS	693				hypothetical protein
FJPEIGIJ_00308	CDS	822				hypothetical protein
FJPEIGIJ_00309	CDS	327				hypothetical protein
FJPEIGIJ_00310	CDS	1413	sbcB	3.1.11.1	COG2925	Exodeoxyribonuclease I
FJPEIGIJ_00311	CDS	750				hypothetical protein
FJPEIGIJ_00312	CDS	990				hypothetical protein
FJPEIGIJ_00313	CDS	1107	dnaN		COG0592	Beta sliding clamp
FJPEIGIJ_00314	CDS	1569	rpoS			RNA polymerase sigma factor RpoS
FJPEIGIJ_00315	CDS	354				hypothetical protein
FJPEIGIJ_00316	CDS	462				hypothetical protein
FJPEIGIJ_00317	CDS	546				hypothetical protein
FJPEIGIJ_00318	CDS	897				hypothetical protein
FJPEIGIJ_00319	CDS	303				hypothetical protein
FJPEIGIJ_00320	CDS	1038	recA		COG0468	Protein RecA
FJPEIGIJ_00321	CDS	933	cheB	3.5.1.44		Protein-glutamate methylesterase/protein-glutamine glutaminase
FJPEIGIJ_00322	CDS	5766	rcsC	2.7.13.3		Sensor histidine kinase RcsC
FJPEIGIJ_00323	CDS	981			COG3039	IS5 family transposase ISPpu21
FJPEIGIJ_00324	CDS	666	wspC	2.1.1.-	COG0457	putative biofilm formation methyltransferase WspC
FJPEIGIJ_00325	CDS	2010				hypothetical protein
FJPEIGIJ_00326	CDS	489				hypothetical protein
FJPEIGIJ_00327	CDS	387	walR_2		COG0745	Transcriptional regulatory protein WalR
FJPEIGIJ_00328	CDS	642				hypothetical protein
FJPEIGIJ_00329	CDS	861	parB		COG1475	putative chromosome-partitioning protein ParB
FJPEIGIJ_00330	CDS	1143				hypothetical protein
FJPEIGIJ_00331	CDS	288				hypothetical protein
FJPEIGIJ_00332	CDS	900				hypothetical protein
FJPEIGIJ_00333	CDS	1200	noc_2			Nucleoid occlusion protein
FJPEIGIJ_00334	CDS	1239				hypothetical protein
FJPEIGIJ_00335	CDS	951				hypothetical protein
FJPEIGIJ_00336	CDS	498				hypothetical protein
FJPEIGIJ_00337	CDS	246				hypothetical protein
FJPEIGIJ_00338	CDS	123				hypothetical protein
FJPEIGIJ_00339	CDS	297				hypothetical protein
FJPEIGIJ_00340	CDS	174				hypothetical protein
FJPEIGIJ_00341	CDS	438				hypothetical protein
FJPEIGIJ_00342	CDS	1122	cobS	6.6.1.2		Aerobic cobaltochelatase subunit CobS
FJPEIGIJ_00343	CDS	822				hypothetical protein
FJPEIGIJ_00344	CDS	258				hypothetical protein
FJPEIGIJ_00345	CDS	216				hypothetical protein
FJPEIGIJ_00346	CDS	2055				hypothetical protein
FJPEIGIJ_00347	CDS	279				hypothetical protein
FJPEIGIJ_00348	CDS	1266				hypothetical protein
FJPEIGIJ_00349	CDS	771				hypothetical protein
FJPEIGIJ_00350	CDS	594				hypothetical protein
FJPEIGIJ_00351	CDS	381				hypothetical protein
FJPEIGIJ_00352	CDS	801				hypothetical protein
FJPEIGIJ_00353	CDS	906				hypothetical protein
FJPEIGIJ_00354	CDS	690				hypothetical protein
FJPEIGIJ_00355	CDS	1398				hypothetical protein
FJPEIGIJ_00356	CDS	474				hypothetical protein
FJPEIGIJ_00357	CDS	1494				hypothetical protein
FJPEIGIJ_00358	CDS	888				hypothetical protein
FJPEIGIJ_00359	CDS	1647				hypothetical protein
FJPEIGIJ_00360	CDS	936				hypothetical protein
FJPEIGIJ_00361	CDS	477				hypothetical protein
FJPEIGIJ_00362	CDS	660				hypothetical protein
FJPEIGIJ_00363	CDS	1758				hypothetical protein
FJPEIGIJ_00364	CDS	462				hypothetical protein
FJPEIGIJ_00365	CDS	462				hypothetical protein
FJPEIGIJ_00366	CDS	1164				hypothetical protein
FJPEIGIJ_00367	CDS	528				hypothetical protein
FJPEIGIJ_00368	CDS	987				hypothetical protein
FJPEIGIJ_00369	CDS	1197	atsB	1.1.99.-	COG0641	Anaerobic sulfatase-maturating enzyme
FJPEIGIJ_00370	CDS	1143				hypothetical protein
FJPEIGIJ_00371	CDS	1119				hypothetical protein
FJPEIGIJ_00372	CDS	375				hypothetical protein
FJPEIGIJ_00373	CDS	1227				hypothetical protein
FJPEIGIJ_00374	CDS	1065				hypothetical protein
FJPEIGIJ_00375	CDS	1725				hypothetical protein
FJPEIGIJ_00376	CDS	1836				hypothetical protein
FJPEIGIJ_00377	CDS	3468				hypothetical protein
FJPEIGIJ_00378	CDS	1644				hypothetical protein
FJPEIGIJ_00379	CDS	1182				hypothetical protein
FJPEIGIJ_00380	CDS	636				hypothetical protein
FJPEIGIJ_00381	CDS	762				hypothetical protein
FJPEIGIJ_00382	CDS	1248				hypothetical protein
FJPEIGIJ_00383	CDS	318				hypothetical protein
FJPEIGIJ_00384	CDS	1161				hypothetical protein
FJPEIGIJ_00385	CDS	1017	pilT		COG2805	Twitching mobility protein
FJPEIGIJ_00386	CDS	744			COG2200	putative signaling protein
FJPEIGIJ_00387	CDS	2691				hypothetical protein
FJPEIGIJ_00388	CDS	546				hypothetical protein
FJPEIGIJ_00389	CDS	3345	recB	3.1.11.5		RecBCD enzyme subunit RecB
FJPEIGIJ_00390	CDS	525				hypothetical protein
FJPEIGIJ_00391	CDS	222				hypothetical protein
FJPEIGIJ_00392	CDS	711				hypothetical protein
FJPEIGIJ_00393	CDS	444				hypothetical protein
FJPEIGIJ_00394	CDS	264				hypothetical protein
FJPEIGIJ_00395	CDS	1035				hypothetical protein
FJPEIGIJ_00396	CDS	369				hypothetical protein
FJPEIGIJ_00397	CDS	1134				hypothetical protein
FJPEIGIJ_00398	CDS	564				hypothetical protein
FJPEIGIJ_00399	CDS	972				hypothetical protein
FJPEIGIJ_00400	CDS	327				hypothetical protein
FJPEIGIJ_00401	CDS	231				hypothetical protein
FJPEIGIJ_00402	CDS	1653				hypothetical protein
FJPEIGIJ_00403	CDS	585				hypothetical protein
FJPEIGIJ_00404	CDS	1110				hypothetical protein
FJPEIGIJ_00405	CDS	207				hypothetical protein
FJPEIGIJ_00406	CDS	627	vfr		COG0664	Cyclic AMP receptor-like protein
FJPEIGIJ_00407	CDS	2421				hypothetical protein
FJPEIGIJ_00408	CDS	663				hypothetical protein
FJPEIGIJ_00409	CDS	600				hypothetical protein
FJPEIGIJ_00410	CDS	666				hypothetical protein
FJPEIGIJ_00411	CDS	225				hypothetical protein
FJPEIGIJ_00412	CDS	285				hypothetical protein
FJPEIGIJ_00413	CDS	951	ligD		COG1793	Multifunctional non-homologous end joining protein LigD
FJPEIGIJ_00414	CDS	573				hypothetical protein
FJPEIGIJ_00415	CDS	183				hypothetical protein
FJPEIGIJ_00416	CDS	1362				IS1182 family transposase ISAzo1
FJPEIGIJ_00417	CDS	867				hypothetical protein
FJPEIGIJ_00418	CDS	1140				hypothetical protein
FJPEIGIJ_00419	CDS	1128				hypothetical protein
FJPEIGIJ_00420	CDS	759				hypothetical protein
FJPEIGIJ_00421	CDS	1095	stiP	3.4.22.-		Cysteine protease StiP
FJPEIGIJ_00422	CDS	948				hypothetical protein
FJPEIGIJ_00423	CDS	729				hypothetical protein
FJPEIGIJ_00424	CDS	594	yceC		COG2310	Stress response protein SCP2
FJPEIGIJ_00425	CDS	1191				hypothetical protein
FJPEIGIJ_00426	CDS	450				hypothetical protein
FJPEIGIJ_00427	CDS	1035	alx		COG0861	Putative membrane-bound redox modulator Alx
FJPEIGIJ_00428	CDS	579	yceD_1		COG2310	General stress protein 16U
FJPEIGIJ_00429	CDS	579	yceD_2		COG2310	General stress protein 16U
FJPEIGIJ_00430	CDS	1026				hypothetical protein
FJPEIGIJ_00431	CDS	1017				hypothetical protein
FJPEIGIJ_00432	CDS	1194				hypothetical protein
FJPEIGIJ_00433	CDS	1260				hypothetical protein
FJPEIGIJ_00434	CDS	504				hypothetical protein
FJPEIGIJ_00435	CDS	1269				hypothetical protein
FJPEIGIJ_00436	CDS	852				hypothetical protein
FJPEIGIJ_00437	CDS	1875				hypothetical protein
FJPEIGIJ_00438	CDS	1212				hypothetical protein
FJPEIGIJ_00439	CDS	1116				hypothetical protein
FJPEIGIJ_00440	CDS	558				hypothetical protein
FJPEIGIJ_00441	CDS	183				hypothetical protein
FJPEIGIJ_00442	CDS	171				hypothetical protein
FJPEIGIJ_00443	CDS	249				hypothetical protein
FJPEIGIJ_00444	CDS	243				hypothetical protein
FJPEIGIJ_00445	CDS	165				hypothetical protein
FJPEIGIJ_00446	CDS	1086	cdaR		COG3835	Carbohydrate diacid regulator
FJPEIGIJ_00447	CDS	1146	garK	2.7.1.165	COG1929	Glycerate 2-kinase
FJPEIGIJ_00448	CDS	273				hypothetical protein
FJPEIGIJ_00449	CDS	192				hypothetical protein
FJPEIGIJ_00450	CDS	1251				hypothetical protein
FJPEIGIJ_00451	CDS	525				hypothetical protein
FJPEIGIJ_00452	CDS	396				hypothetical protein
FJPEIGIJ_00453	CDS	666				hypothetical protein
FJPEIGIJ_00454	CDS	99				hypothetical protein
FJPEIGIJ_00455	CDS	303				hypothetical protein
FJPEIGIJ_00456	CDS	804				IS21 family transposase ISPst3
FJPEIGIJ_00457	CDS	1509				hypothetical protein
FJPEIGIJ_00458	CDS	459				hypothetical protein
FJPEIGIJ_00459	CDS	234				hypothetical protein
FJPEIGIJ_00460	CDS	1248				hypothetical protein
FJPEIGIJ_00461	CDS	1545				hypothetical protein
FJPEIGIJ_00462	CDS	2277				hypothetical protein
FJPEIGIJ_00463	CDS	471				hypothetical protein
FJPEIGIJ_00464	CDS	147				hypothetical protein
FJPEIGIJ_00465	CDS	666				hypothetical protein
FJPEIGIJ_00466	CDS	1395				hypothetical protein
FJPEIGIJ_00467	CDS	750	dtd3	3.1.1.96		D-aminoacyl-tRNA deacylase
FJPEIGIJ_00468	CDS	1266	queC	6.3.4.20		7-cyano-7-deazaguanine synthase
FJPEIGIJ_00469	CDS	846				hypothetical protein
FJPEIGIJ_00470	CDS	1956				hypothetical protein
FJPEIGIJ_00471	CDS	2223				hypothetical protein
FJPEIGIJ_00472	CDS	1161				hypothetical protein
FJPEIGIJ_00473	CDS	297				hypothetical protein
FJPEIGIJ_00474	CDS	447				hypothetical protein
FJPEIGIJ_00475	CDS	192				hypothetical protein
FJPEIGIJ_00476	CDS	102				hypothetical protein
FJPEIGIJ_00477	CDS	282				hypothetical protein
FJPEIGIJ_00478	CDS	402				hypothetical protein
FJPEIGIJ_00479	CDS	486				hypothetical protein
FJPEIGIJ_00480	CDS	405	kdpE		COG0745	KDP operon transcriptional regulatory protein KdpE
FJPEIGIJ_00481	CDS	846	outO			Type 4 prepilin-like proteins leader peptide-processing enzyme
FJPEIGIJ_00482	CDS	1296	xerC_3			Tyrosine recombinase XerC
FJPEIGIJ_00483	CDS	1092				hypothetical protein
FJPEIGIJ_00484	CDS	1206				hypothetical protein
FJPEIGIJ_00485	CDS	1035	smc			Chromosome partition protein Smc
FJPEIGIJ_00486	CDS	921				hypothetical protein
FJPEIGIJ_00487	CDS	363				hypothetical protein
FJPEIGIJ_00488	CDS	1302				hypothetical protein
FJPEIGIJ_00489	CDS	174				hypothetical protein
FJPEIGIJ_00490	CDS	639				hypothetical protein
FJPEIGIJ_00491	CDS	345				hypothetical protein
FJPEIGIJ_00492	CDS	435				hypothetical protein
FJPEIGIJ_00493	CDS	357				hypothetical protein
FJPEIGIJ_00494	CDS	492				hypothetical protein
FJPEIGIJ_00495	CDS	258				hypothetical protein
FJPEIGIJ_00496	CDS	192				hypothetical protein
FJPEIGIJ_00497	CDS	285				hypothetical protein
FJPEIGIJ_00498	CDS	402				hypothetical protein
FJPEIGIJ_00499	CDS	2616				hypothetical protein
FJPEIGIJ_00500	CDS	915	dmlR_1			HTH-type transcriptional regulator DmlR
FJPEIGIJ_00501	CDS	780		1.-.-.-		putative oxidoreductase
FJPEIGIJ_00502	CDS	1110	frmA	1.1.1.284	COG1062	S-(hydroxymethyl)glutathione dehydrogenase
FJPEIGIJ_00503	CDS	399				hypothetical protein
FJPEIGIJ_00504	CDS	1335				hypothetical protein
FJPEIGIJ_00505	CDS	1014	rhaS			HTH-type transcriptional activator RhaS
FJPEIGIJ_00506	CDS	303				hypothetical protein
FJPEIGIJ_00507	CDS	495				hypothetical protein
FJPEIGIJ_00508	CDS	897	dmlR_2			HTH-type transcriptional regulator DmlR
FJPEIGIJ_00509	CDS	993	qorA_1	1.6.5.5	COG0604	Quinone oxidoreductase 1
FJPEIGIJ_00510	CDS	1125	nemA	1.3.1.-	COG1902	N-ethylmaleimide reductase
FJPEIGIJ_00511	CDS	984	ssuD	1.14.14.5		Alkanesulfonate monooxygenase
FJPEIGIJ_00512	CDS	306				hypothetical protein
FJPEIGIJ_00513	CDS	234				hypothetical protein
FJPEIGIJ_00514	CDS	1860	Relaxase			hypothetical protein
FJPEIGIJ_00515	CDS	2652	uvrA			UvrABC system protein A
FJPEIGIJ_00516	CDS	1236	nhaA_1			Na(+)/H(+) antiporter NhaA
FJPEIGIJ_00517	CDS	669	nhaA_2		COG3004	Na(+)/H(+) antiporter NhaA
FJPEIGIJ_00518	CDS	366				IS3 family transposase IS222
FJPEIGIJ_00519	CDS	453				hypothetical protein
FJPEIGIJ_00520	CDS	153				hypothetical protein
FJPEIGIJ_00521	CDS	189				hypothetical protein
FJPEIGIJ_00522	CDS	1020				Zinc-type alcohol dehydrogenase-like protein
FJPEIGIJ_00523	CDS	294				hypothetical protein
FJPEIGIJ_00524	CDS	990	qorA_2	1.6.5.5	COG0604	Quinone oxidoreductase 1
FJPEIGIJ_00525	CDS	1092	namA	1.6.99.1	COG1902	NADPH dehydrogenase
FJPEIGIJ_00526	CDS	303				hypothetical protein
FJPEIGIJ_00527	CDS	636				hypothetical protein
FJPEIGIJ_00528	CDS	291				hypothetical protein
FJPEIGIJ_00529	CDS	516				hypothetical protein
FJPEIGIJ_00530	CDS	270				hypothetical protein
FJPEIGIJ_00531	CDS	1623				IS66 family transposase ISCARN15
FJPEIGIJ_00532	CDS	345				hypothetical protein
FJPEIGIJ_00533	CDS	291				hypothetical protein
FJPEIGIJ_00534	CDS	204				hypothetical protein
FJPEIGIJ_00535	CDS	1095				hypothetical protein
FJPEIGIJ_00536	CDS	1194				hypothetical protein
FJPEIGIJ_00537	CDS	3387				hypothetical protein
FJPEIGIJ_00538	CDS	756				hypothetical protein
FJPEIGIJ_00539	CDS	1455				putative protein/MSMEI_1241
FJPEIGIJ_00540	CDS	789				IS1182 family transposase ISPpu16
FJPEIGIJ_00541	CDS	180	spuD		COG0687	Putrescine-binding periplasmic protein SpuD
FJPEIGIJ_00542	CDS	168				hypothetical protein
FJPEIGIJ_00543	CDS	1176				hypothetical protein
FJPEIGIJ_00544	CDS	1251				hypothetical protein
FJPEIGIJ_00545	CDS	1476				hypothetical protein
FJPEIGIJ_00546	CDS	492				hypothetical protein
FJPEIGIJ_00547	CDS	546				hypothetical protein
FJPEIGIJ_00548	CDS	912				hypothetical protein
FJPEIGIJ_00549	CDS	1374	xerC_4			Tyrosine recombinase XerC
FJPEIGIJ_00550	CDS	510				hypothetical protein
FJPEIGIJ_00551	CDS	1965				hypothetical protein
FJPEIGIJ_00552	CDS	2097				hypothetical protein
FJPEIGIJ_00553	CDS	3015				Tn3 family transposase ISPa42
FJPEIGIJ_00554	CDS	363				hypothetical protein
FJPEIGIJ_00555	CDS	465				hypothetical protein
FJPEIGIJ_00556	CDS	906				hypothetical protein
FJPEIGIJ_00557	CDS	729				hypothetical protein
FJPEIGIJ_00558	CDS	1410	hss	2.5.1.44		Homospermidine synthase
FJPEIGIJ_00559	CDS	1317				hypothetical protein
FJPEIGIJ_00560	CDS	744				hypothetical protein
FJPEIGIJ_00561	CDS	972	xerC_5			Tyrosine recombinase XerC
FJPEIGIJ_00562	tRNA	76				tRNA-Ser(gct)
FJPEIGIJ_00563	CDS	222				hypothetical protein
FJPEIGIJ_00564	CDS	129				hypothetical protein
FJPEIGIJ_00565	CDS	978				IS481 family transposase ISAzs36
FJPEIGIJ_00566	CDS	1662				hypothetical protein
FJPEIGIJ_00567	CDS	576	hin_4		COG1961	DNA-invertase hin
FJPEIGIJ_00568	CDS	2319				hypothetical protein
FJPEIGIJ_00569	CDS	258	imm_2			Colicin-E7 immunity protein
FJPEIGIJ_00570	CDS	327				hypothetical protein
FJPEIGIJ_00571	CDS	435				ISL3 family transposase ISStma11
FJPEIGIJ_00572	CDS	351	merT_2			Mercuric transport protein MerT
FJPEIGIJ_00573	CDS	276	merP_2			Mercuric transport protein periplasmic component
FJPEIGIJ_00574	CDS	1686	merA_2	1.16.1.1		Mercuric reductase
FJPEIGIJ_00575	CDS	366				hypothetical protein
FJPEIGIJ_00576	CDS	237				hypothetical protein
FJPEIGIJ_00577	CDS	990				hypothetical protein
FJPEIGIJ_00578	CDS	1233	aer		COG0840	Aerotaxis receptor
FJPEIGIJ_00579	CDS	705				IS6 family transposase IS26
FJPEIGIJ_00580	CDS	960	xerC_6			Tyrosine recombinase XerC
FJPEIGIJ_00581	CDS	555	aacA4_2	2.3.1.82		Aminoglycoside N(6')-acetyltransferase type 1
FJPEIGIJ_00582	CDS	1044				IS110 family transposase ISPpu25
FJPEIGIJ_00583	CDS	633	cat	2.3.1.28	COG0110	Chloramphenicol acetyltransferase
FJPEIGIJ_00584	CDS	348	emrE_1		COG2076	Multidrug transporter EmrE
FJPEIGIJ_00585	CDS	972				hypothetical protein
FJPEIGIJ_00586	CDS	1062	mdtL			Multidrug resistance protein MdtL
FJPEIGIJ_00587	CDS	1542				hypothetical protein
FJPEIGIJ_00588	CDS	840	folP	2.5.1.15	COG0294	Dihydropteroate synthase
FJPEIGIJ_00589	CDS	348	emrE_2		COG2076	Multidrug transporter EmrE
FJPEIGIJ_00590	CDS	273				hypothetical protein
FJPEIGIJ_00591	CDS	1044				IS110 family transposase ISPpu24
FJPEIGIJ_00592	CDS	555	aacA4_3	2.3.1.82		Aminoglycoside N(6')-acetyltransferase type 1
FJPEIGIJ_00593	CDS	657			COG1357	Pentapeptide repeat protein
FJPEIGIJ_00594	CDS	1014	xerC_7			Tyrosine recombinase XerC
FJPEIGIJ_00595	CDS	561	hin_5		COG1961	DNA-invertase hin
FJPEIGIJ_00596	CDS	2967				Tn3 family transposase TnAs1
FJPEIGIJ_00597	CDS	486				hypothetical protein
FJPEIGIJ_00598	CDS	225				hypothetical protein
FJPEIGIJ_00599	CDS	324	mazF	3.1.-.-	COG2337	putative endoribonuclease MazF	推定核糖核酸内切酶MazF
FJPEIGIJ_00600	CDS	357				hypothetical protein
