# Supplementary material for: Characterization of a mobilizable megaplasmid carrying multiple resistance genes from a clinical isolate of Pseudomonas aeruginosa
Source: Front Microbiol. 2023 Nov 27;14:1293443. doi: 10.3389/fmicb.2023.1293443 (PMC10711205; doi:10.3389/fmicb.2023.1293443)
Supplement: Supplementary file 2 [file Table_2.XLSX]

## Sheet: Sheet1
Table S2. Analyze tRNA of P.aeruginosa BJ86
Position	tRNA No.	tRNA Begin	Bounds End	tRNA Type	Anti Codon	Intron Bounds Begin	Inf End	Score
chromosome	1	758650	758726	Ile	GAT	0	0	88.9
chromosome	2	758755	758830	Ala	TGC	0	0	81.4
chromosome	3	764909	764993	Tyr	GTA	0	0	76.6
chromosome	4	765020	765093	Gly	TCC	0	0	86
chromosome	5	765113	765188	Thr	GGT	0	0	81.9
chromosome	6	766522	766597	Trp	CCA	0	0	86.9
chromosome	7	1913439	1913515	Arg	CCT	0	0	76.2
chromosome	8	2040677	2040752	Val	TAC	0	0	84.4
chromosome	9	2040769	2040845	Asp	GTC	0	0	90.7
chromosome	10	2168864	2168939	Ala	GGC	0	0	77.4
chromosome	11	2168988	2169063	Glu	TTC	0	0	68.9
chromosome	12	2169157	2169232	Ala	GGC	0	0	77.4
chromosome	13	2169279	2169354	Glu	TTC	0	0	68.9
chromosome	14	2208277	2208352	Val	TAC	0	0	84.4
chromosome	15	2208369	2208445	Asp	GTC	0	0	90.7
chromosome	16	2208560	2208636	Asp	GTC	0	0	90.7
chromosome	17	2502292	2502367	Glu	TTC	0	0	68.9
chromosome	18	2502370	2502445	Gly	GCC	0	0	88.4
chromosome	19	2502530	2502605	Gly	GCC	0	0	88.4
chromosome	20	2547836	2547912	Val	GAC	0	0	84.6
chromosome	21	2582481	2582557	Pro	GGG	0	0	67.3
chromosome	22	2785020	2785109	Ser	TGA	0	0	89
chromosome	23	2809388	2809463	Gly	GCC	0	0	88.4
chromosome	24	2811177	2811250	Cys	GCA	0	0	64.3
chromosome	25	2823788	2823874	Leu	TAA	0	0	77.5
chromosome	26	4807239	4807315	fMet	CAT	0	0	75.9
chromosome	27	4923193	4923279	Undet	NNN	0	0	27.9
chromosome	28	5107875	5107948	Gly	CCC	0	0	67.3
chromosome	29	5602034	5602107	Arg	ACG	0	0	51.3
chromosome	30	5753830	5753904	Gln	TTG	0	0	69.7
chromosome	31	5757582	5757658	Met	CAT	0	0	73.4
chromosome	32	6056719	6056805	Leu	CAG	0	0	72.7
chromosome	33	6056935	6057021	Leu	CAG	0	0	72.7
chromosome	34	6311486	6311561	Phe	GAA	0	0	84.7
chromosome	35	6322894	6322969	Thr	TGT	0	0	88.1
chromosome	36	6336463	6336533	Undet	NNN	0	0	22.2
chromosome	37	6636426	6636350	Ile	GAT	0	0	88.9
chromosome	38	6636321	6636246	Ala	TGC	0	0	81.4
chromosome	39	5905974	5905879	SeC	TCA	0	0	135
chromosome	40	5850760	5850675	Leu	GAG	0	0	65.7
chromosome	41	5850584	5850508	fMet	CAT	0	0	77.6
chromosome	42	5786073	5785997	Ile	GAT	0	0	88.9
chromosome	43	5785968	5785893	Ala	TGC	0	0	81.4
chromosome	44	5558138	5558063	Asn	GTT	0	0	80.7
chromosome	45	5558053	5557977	Pro	TGG	0	0	79.6
chromosome	46	5557966	5557891	Lys	TTT	0	0	90.9
chromosome	47	5472270	5472186	Lys	TTT	0	0	39.4
chromosome	48	5454871	5454796	Thr	CGT	0	0	82.7
chromosome	49	5174866	5174790	Ile	GAT	0	0	88.9
chromosome	50	5174761	5174686	Ala	TGC	0	0	81.4
chromosome	51	4833555	4833465	Ser	GCT	0	0	84.4
chromosome	52	4833347	4833271	Arg	ACG	0	0	81.8
chromosome	53	4833159	4833083	Arg	ACG	0	0	81.8
chromosome	54	4753458	4753383	Lys	TTT	0	0	90.9
chromosome	55	4713899	4713810	Ser	CGA	0	0	77.3
chromosome	56	3863321	3863245	Arg	TCT	0	0	89.3
chromosome	57	3863193	3863118	His	GTG	0	0	74.5
chromosome	58	3863063	3862979	Leu	TAG	0	0	75.5
chromosome	59	3862912	3862837	His	GTG	0	0	74.5
chromosome	60	3851556	3851480	Asp	GTC	0	0	91.2
chromosome	61	2470555	2470466	Ser	GGA	0	0	82.9
chromosome	62	2289955	2289879	Pro	CGG	0	0	80.7
chromosome	63	2160065	2159990	Asn	GTT	0	0	80.7
chromosome	64	1382883	1382797	Leu	CAA	0	0	73.8
chromosome	65	676611	676535	Ile2	CAT	0	0	82.6
chromosome	66	348979	348903	Arg	CCG	0	0	88.4
chromosome	67	296924	296865	Undet	NNN	0	0	23.9
