# Supplementary material for: Characterization of a mobilizable megaplasmid carrying multiple resistance genes from a clinical isolate of Pseudomonas aeruginosa
Source: Front Microbiol. 2023 Nov 27;14:1293443. doi: 10.3389/fmicb.2023.1293443 (PMC10711205; doi:10.3389/fmicb.2023.1293443)
Supplement: Supplementary file 3 [file Table_3.XLSX]

## Sheet: Sheet1
Table S3. Analyze Codon Bias of P.aeruginosa BJ86
title	T3s	C3s	A3s	G3s	aCAI	CBI	Fop	Nc	GC3s	GC	L_sym	L_aa	Gravy	Aromo
chromosome	0.1961	0.3785	0.1939	0.3665	0.184	0.143	0.494	51.43	0.654	0.665	2174258	2249944	-0.588663	0.052447
plasmid	0.2557	0.339	0.2667	0.3155	0.18	0.057	0.446	58.14	0.552	0.575	162541	168976	-0.498635	0.067542
Note: aCAI, Codon Adaptation Index; CBI, Codon bias index; Fop, Frequency of OPtimal codons; Nc, Number of Codons; GC3s, GC of silent 3rd codon posit; GC, GC content of gene; L_sym, Number of synonymous codons; L_aa, Total number of amino acids; Gravy, Gravy number of a protein is a measure of its hydrophobicity or hydrophilicity; Aromo, Aromaticity of protein.
