# Supplementary material for: Characterization of a mobilizable megaplasmid carrying multiple resistance genes from a clinical isolate of Pseudomonas aeruginosa
Source: Front Microbiol. 2023 Nov 27;14:1293443. doi: 10.3389/fmicb.2023.1293443 (PMC10711205; doi:10.3389/fmicb.2023.1293443)
Supplement: Supplementary file 4 [file Table_4.XLSX]

## Sheet: Sheet1
Table S4. General information of CRISPR/Cas systems detected in the P. aeruginosa BJ86
No.	Position	Element	Start	End	Spacer/Gene	Repeat consensus/cas genes	Direction	Evidence Level
1	chromosome	CRISPR	393351	393464	1	GGCCAAAGAACTGGAGGGCAAGGTATGA	ND	1
2	chromosome	CRISPR	3494777	3495404	10	TTTCTTAGCTGCCTACACGGCAGTGAAC	-	4
3	chromosome	CRISPR	5475417	5475514	1	GCAACGCAGTTCAAGAAGGGGCA	ND	1
4	chromosome	CRISPR	5992278	5992372	1	GCCGACAACGGCAGCGAGCAGACCGT	ND	1
5	plasmid	CRISPR	244130	244220	1	TTCCCGGTTTAGCATGCGAAACTGG	ND	1
