# Supplementary material for: Characterization of a mobilizable megaplasmid carrying multiple resistance genes from a clinical isolate of Pseudomonas aeruginosa
Source: Front Microbiol. 2023 Nov 27;14:1293443. doi: 10.3389/fmicb.2023.1293443 (PMC10711205; doi:10.3389/fmicb.2023.1293443)
Supplement: Supplementary file 5 [file Table_5.XLSX]

## Sheet: Sheet1
Table S5 prophage-related sequences distributed in the chromosome of P. aeruginosa BJ86.
Prophage	Size(kb)	Region Position	Total Protein Num	G+C mol%	Status	Specific Keywords
1	18.4	721611-740086	26	65.32	questionable	plate,tail
2	51	942240-993298	59	62.57	intact	tail,lysis,portal,protease
3	43.6	1094978-1138611	56	63.79	intact	lysin,tail
4	50.5	1718483-1769068	59	62.79	intact	tail,lysin
5	41.8	2865420-2907241	56	63.31	intact	transposase,lysis,terminase,portal,head,
						virion,protease,capsid,tail
6	7.8	3273150-3281017	9	60.83	incomplete	capsid,transposase,coat
7	41.3	3444991-3486349	56	63.56	intact	tail,virion,lysin
8	14.4	4819334-4833802	21	66.11	incomplete	tail,plate
9	39.4	5700570-5739982	55	63.13	intact	transposase,lysis,terminase,portal,head,
						virion,protease,capsid,tail
10	6.5	6381274-6387824	7	57.37	incomplete	tail
